# Supplementary material for: Effect of Anodic Aluminium Oxide Structure on the Electroless Ni-P Distribution into Nanopores
Source: Materials (Basel). 2025 Aug 13;18(16):3797. doi: 10.3390/ma18163797 (PMC12387956; doi:10.3390/ma18163797)
Supplement: Supplementary file 1 [file materials-18-03797-s001.zip]

Archive with 1 entries (1 files):
- materials-3790208-supplementary.pdf
